# Supplementary material for: Efficacy of chitinases from mangrove wetland derived Penicillium oxalicum on powdered chitin
Source: Front Microbiol. 2026 Mar 18;17:1773725. doi: 10.3389/fmicb.2026.1773725 (PMC13038932; doi:10.3389/fmicb.2026.1773725)
Supplement: Supplementary Table S1 — Results of purification of chitinase fraction from P. oxalicum H13. [file Table_1.xlsx]

## Sheet: Sheet1
The identified peptides
Sequence	Peptide length	Missed cleavages	Mass	Proteins	Accession	Mw (kDa)	Length	Position	Unique (Groups)	Unique (Proteins)	Charges	PEP	Score	Intensity	Experiment
NIGGVMAWSLGEDTDSFAHLK	21	0	2247.06	74441033	74441033	46.579	428	[399-419]	yes	yes	2;3	0	128.9	368790000	6
VDEIETYPLFLAAIR	15	0	1748.93	74441033	74441033	46.579	428	[146-160]	yes	yes	2	0	137.17	339190000	3
VLSIAVPGR	9	0	910.56	74441033	74441033	46.579	428	[167-175]	yes	yes	2	7.9671e-36	80.229	301690000	3
QVPNSAKVDEIETYPLFLAAIR	22	1	2473.32	74441033	74441033	46.579	428	[139-160]	yes	yes	3	1.148e-70	76.539	262090000	3
IFNSDSTPAFTPFEPVDTMR	20	0	2271.05	74441033	74441033	46.579	428	[53-72]	yes	yes	2	1.7905e-18	59.306	257720000	6
LMIAIGGWGDTAGFSEGAKDETSR	24	1	2468.16	74441033	74441033	46.579	428	[81-104]	yes	yes	3	9.4068e-229	100.19	173500000	6
EQGPAIFK	8	0	888.471	74441033	74441033	46.579	428	[185-192]	yes	yes	2	0.0019744	50.966	118220000	3
EAIGDKVLSIAVPGR	15	1	1523.87	74441033	74441033	46.579	428	[161-175]	yes	yes	3	0.00059716	32.275	108400000	3
KFADIVK	7	1	819.485	74441033	74441033	46.579	428	[390-396]	yes	yes	2	5.346e-139	96.492	100810000	3
NVAAMLDANKFDGVDIDWEYPGGNGQDYK	29	1	3201.43	74441033	74441033	46.579	428	[110-138]	yes	yes	3	1.3251e-198	95.255	73496000	3
RQDFIAFTK	9	1	1124.6	74441033	74441033	46.579	428	[176-184]	yes	yes	2	1.3595e-105	92.838	65072000	3
SVDMVNVMTYDLMNRR	16	1	1942.91	74441033	74441033	46.579	428	[193-208]	yes	yes	3	1.7679e-14	63.037	62590000	3
GISITDSWR	9	0	1033.52	74441033	74441033	46.579	428	[345-353]	yes	yes	2	2.8127e-123	94.302	41373000	3
GNMAAPPANLK	11	0	1082.55	74441033	74441033	46.579	428	[288-298]	yes	yes	2	6.6677e-06	63.419	40685000	3
WFTTDPK	7	0	893.428	74441033	74441033	46.579	428	[248-254]	yes	yes	2	0.00082282	58.167	38116000	3
SVDMVNVMTYDLMNR	15	0	1786.81	74441033	74441033	46.579	428	[193-207]	yes	yes	2	1.4327e-126	91.936	35815000	3
QDFIAFTK	8	0	968.497	74441033	74441033	46.579	428	[177-184]	yes	yes	2	0.00020091	53.878	19461000	3
